# Supplementary material for: Lack of Negative Feedback Loops of CTLA-4 and PD-L1 as Key Mechanisms for Post-Acute T Cell Activation Until 3 Months After Ischemic Stroke
Source: Int J Mol Sci. 2025 Nov 27;26(23):11489. doi: 10.3390/ijms262311489 (PMC12691942; doi:10.3390/ijms262311489)
Supplement: Supplementary file 1 [file ijms-26-11489-s001.zip]

Archive with 1 entries (1 files):
- ijms-3963674-supplementary.docx
